# Supplementary material for: A new species of Geotrigona Moure from the Caribbean coast of Colombia (Hymenoptera, Apidae)
Source: Zookeys. 2012 Mar 1;(172):77–87. doi: 10.3897/zookeys.172.2735 (PMC3307364; doi:10.3897/zookeys.172.2735)
Supplement: XML Treatment for Geotrigona fulvohirta [file zookeys.172.2735-treatment2.xml]

<!DOCTYPE tp:taxon-treatment
  PUBLIC "-//TaxonX//DTD Taxonomic Treatment Publishing DTD v0 20100105//EN" "tax-treatment-NSO.dtd">
<tp:taxon-treatment xmlns:tp="http://www.plazi.org/taxpub"><tp:treatment-meta><mixed-citation publication-type="journal"><person-group><name><surname>Gonzalez</surname><given-names>Victor H.</given-names></name><name><surname>Engel</surname><given-names>Michael S.</given-names></name></person-group><article-title>A new species of 
                    <italic>Geotrigona</italic> Moure from the Caribbean coast of Colombia (Hymenoptera, Apidae)
                </article-title><source>Zookeys</source><day>1</day><month>3</month><year>2012</year><volume>2012</volume><issue>172</issue><fpage>77</fpage><lpage>87</lpage><pub-id pub-id-type="doi">10.3897/zookeys.172.2735</pub-id></mixed-citation></tp:treatment-meta><tp:nomenclature><tp:taxon-name>
                            <tp:taxon-name-part taxon-name-part-type="genus">Geotrigona</tp:taxon-name-part>
                            <tp:taxon-name-part taxon-name-part-type="species">fulvohirta</tp:taxon-name-part>
                        <object-id xmlns:xlink="http://www.w3.org/1999/xlink" xlink:type="simple">http://species-id.net/wiki/Geotrigona_fulvohirta</object-id>
                        </tp:taxon-name><tp:taxon-authority>(Friese)</tp:taxon-authority><tp:nomenclature-citation-list><tp:nomenclature-citation><tp:taxon-name>Trigona fulvohirta</tp:taxon-name><comment> Friese, 1900: 385 [♀]</comment></tp:nomenclature-citation></tp:nomenclature-citation-list></tp:nomenclature><tp:treatment-sec sec-type="New record"><title>New record.</title><p>Colombia: 4♀♀, Meta, Villavicencio [<named-content xmlns:xlink="http://www.w3.org/1999/xlink" content-type="dwc:verbatimCoordinates" xlink:type="simple">4°08'N, 73°40'W</named-content>; 467 m], B. Colina; M. Salazar, E. Palacios. 20-04-04 [April 20, 2004] (ICN).</p></tp:treatment-sec><tp:treatment-sec sec-type="Comments"><title>Comments.</title><p> This species was previously known in Colombia from the departments of Amazonas, Boyacá, and Putumayo (<xref ref-type="bibr" rid="B2">Camargo and Pedro 2007</xref>; <xref ref-type="bibr" rid="B9">Gonzalez and Sepúlveda 2007</xref>).</p></tp:treatment-sec><ref-list><ref id="B2"><mixed-citation xmlns:xlink="http://www.w3.org/1999/xlink" xlink:type="simple"><person-group><name name-style="western"><surname>Camargo</surname><given-names>JMF</given-names></name><name name-style="western"><surname>Pedro</surname><given-names>SRM</given-names></name></person-group> (<year>2007</year>)<source> Meliponini Lepeletier, 1836. In: Moure JS, Urban D, Melo GAR (Eds) Catalogue of Bees (Hymenoptera, Apoidea) in the Neotropical Region. Sociedade Brasileira de Entomologia, Curitiba, Brazil, 272–578. [total volume xiv+1058 pp.] Available and updated online at <ext-link ext-link-type="uri" xlink:href="http://www.moure.cria.org.br/catalogue" xlink:type="simple">http://www.moure.cria.org.br/catalogue</ext-link> [last accessed 20 January 2012]</source></mixed-citation></ref><ref id="B9"><mixed-citation xmlns:xlink="http://www.w3.org/1999/xlink" xlink:type="simple"><person-group><name name-style="western"><surname>Gonzalez</surname><given-names>VH</given-names></name><name name-style="western"><surname>Sepúlveda</surname><given-names>PA</given-names></name></person-group> (<year>2007</year>)<source> Una especie nueva de <italic>Geotrigona</italic> (Hymenoptera: Apidae, Meliponini), con comentarios sobre el género en Colombia. Acta Biológica Colombiana 12(Supplement): 103–108.</source></mixed-citation></ref></ref-list></tp:taxon-treatment>
