# Supplementary material for: A new species of Geotrigona Moure from the Caribbean coast of Colombia (Hymenoptera, Apidae)
Source: Zookeys. 2012 Mar 1;(172):77–87. doi: 10.3897/zookeys.172.2735 (PMC3307364; doi:10.3897/zookeys.172.2735)
Supplement: XML Treatment for Geotrigona kaba [file zookeys.172.2735-treatment3.xml]

<!DOCTYPE tp:taxon-treatment
  PUBLIC "-//TaxonX//DTD Taxonomic Treatment Publishing DTD v0 20100105//EN" "tax-treatment-NSO.dtd">
<tp:taxon-treatment xmlns:tp="http://www.plazi.org/taxpub"><tp:treatment-meta><mixed-citation publication-type="journal"><person-group><name><surname>Gonzalez</surname><given-names>Victor H.</given-names></name><name><surname>Engel</surname><given-names>Michael S.</given-names></name></person-group><article-title>A new species of 
                    <italic>Geotrigona</italic> Moure from the Caribbean coast of Colombia (Hymenoptera, Apidae)
                </article-title><source>Zookeys</source><day>1</day><month>3</month><year>2012</year><volume>2012</volume><issue>172</issue><fpage>77</fpage><lpage>87</lpage><pub-id pub-id-type="doi">10.3897/zookeys.172.2735</pub-id></mixed-citation></tp:treatment-meta><tp:nomenclature><tp:taxon-name>
                            <tp:taxon-name-part taxon-name-part-type="genus">Geotrigona</tp:taxon-name-part>
                            <tp:taxon-name-part taxon-name-part-type="species">kaba</tp:taxon-name-part>
                        <object-id xmlns:xlink="http://www.w3.org/1999/xlink" xlink:type="simple">http://species-id.net/wiki/Geotrigona_kaba</object-id>
                        </tp:taxon-name><tp:taxon-authority>Gonzalez &amp; Sepúlveda</tp:taxon-authority><tp:nomenclature-citation-list><tp:nomenclature-citation><tp:taxon-name>Geotrigona kaba</tp:taxon-name><comment> Gonzalez &amp; Sepúlveda, 2007: 104 [♀]</comment></tp:nomenclature-citation></tp:nomenclature-citation-list></tp:nomenclature><tp:treatment-sec sec-type="New record"><title>New record.</title><p>Colombia: 1♀, Dept. Boyacá, Muzo [<named-content xmlns:xlink="http://www.w3.org/1999/xlink" content-type="dwc:verbatimCoordinates" xlink:type="simple">5°31'48"N, 74°6'36"W</named-content>], 900 m, 1936, J. Bequaert collector (AMNH).</p></tp:treatment-sec><tp:treatment-sec sec-type="Comments"><title>Comments.</title><p> This species was previously known only from the type locality (Porce, Antioquia) in northwestern Colombia. The worker at the AMNH was collected on the western slope of the Eastern Andes in central Colombia and bears a red label indicating a holotype designation by H.F. Schwarz, who intended to name it after the department.<!--PageBreak--></p></tp:treatment-sec></tp:taxon-treatment>
