# Supplementary material for: A new species of Geotrigona Moure from the Caribbean coast of Colombia (Hymenoptera, Apidae)
Source: Zookeys. 2012 Mar 1;(172):77–87. doi: 10.3897/zookeys.172.2735 (PMC3307364; doi:10.3897/zookeys.172.2735)
Supplement: XML Treatment for Geotrigona mombuca [file zookeys.172.2735-treatment4.xml]

<!DOCTYPE tp:taxon-treatment
  PUBLIC "-//TaxonX//DTD Taxonomic Treatment Publishing DTD v0 20100105//EN" "tax-treatment-NSO.dtd">
<tp:taxon-treatment xmlns:tp="http://www.plazi.org/taxpub"><tp:treatment-meta><mixed-citation publication-type="journal"><person-group><name><surname>Gonzalez</surname><given-names>Victor H.</given-names></name><name><surname>Engel</surname><given-names>Michael S.</given-names></name></person-group><article-title>A new species of 
                    <italic>Geotrigona</italic> Moure from the Caribbean coast of Colombia (Hymenoptera, Apidae)
                </article-title><source>Zookeys</source><day>1</day><month>3</month><year>2012</year><volume>2012</volume><issue>172</issue><fpage>77</fpage><lpage>87</lpage><pub-id pub-id-type="doi">10.3897/zookeys.172.2735</pub-id></mixed-citation></tp:treatment-meta><tp:nomenclature><tp:taxon-name>
                            <tp:taxon-name-part taxon-name-part-type="genus">Geotrigona</tp:taxon-name-part>
                            <tp:taxon-name-part taxon-name-part-type="species">mombuca</tp:taxon-name-part>
                        <object-id xmlns:xlink="http://www.w3.org/1999/xlink" xlink:type="simple">http://species-id.net/wiki/Geotrigona_mombuca</object-id>
                        </tp:taxon-name><tp:taxon-authority>(Smith)</tp:taxon-authority><tp:nomenclature-citation-list><tp:nomenclature-citation><tp:taxon-name>Trigona mombuca</tp:taxon-name><comment> Smith, 1863: 509 [♀]</comment></tp:nomenclature-citation><tp:nomenclature-citation><tp:taxon-name>Geotrigona inusitata</tp:taxon-name><comment> Moure and Camargo, 1992: 53 [♀]</comment></tp:nomenclature-citation></tp:nomenclature-citation-list></tp:nomenclature><tp:treatment-sec sec-type="New record"><title>New record.</title><p>Paraguay: 1♀, Alto Paraguay: Parque Nacional Defensores del Chaco, Cruce 4 de Mayo, Mojón 16, 18.i.2001, B. Garcete, coll. (SEMC).</p></tp:treatment-sec><tp:treatment-sec sec-type="Comments"><title>Comments.</title><p> This species was previously known in Paraguay from the state of Misiones (Camargo and Pedro 2008).</p></tp:treatment-sec></tp:taxon-treatment>
