# Supplementary material for: A new species of Geotrigona Moure from the Caribbean coast of Colombia (Hymenoptera, Apidae)
Source: Zookeys. 2012 Mar 1;(172):77–87. doi: 10.3897/zookeys.172.2735 (PMC3307364; doi:10.3897/zookeys.172.2735)
Supplement: XML Treatment for Geotrigona subgrisea [file zookeys.172.2735-treatment5.xml]

<!DOCTYPE tp:taxon-treatment
  PUBLIC "-//TaxonX//DTD Taxonomic Treatment Publishing DTD v0 20100105//EN" "tax-treatment-NSO.dtd">
<tp:taxon-treatment xmlns:tp="http://www.plazi.org/taxpub"><tp:treatment-meta><mixed-citation publication-type="journal"><person-group><name><surname>Gonzalez</surname><given-names>Victor H.</given-names></name><name><surname>Engel</surname><given-names>Michael S.</given-names></name></person-group><article-title>A new species of 
                    <italic>Geotrigona</italic> Moure from the Caribbean coast of Colombia (Hymenoptera, Apidae)
                </article-title><source>Zookeys</source><day>1</day><month>3</month><year>2012</year><volume>2012</volume><issue>172</issue><fpage>77</fpage><lpage>87</lpage><pub-id pub-id-type="doi">10.3897/zookeys.172.2735</pub-id></mixed-citation></tp:treatment-meta><tp:nomenclature><tp:taxon-name>
                            <tp:taxon-name-part taxon-name-part-type="genus">Geotrigona</tp:taxon-name-part>
                            <tp:taxon-name-part taxon-name-part-type="species">subgrisea</tp:taxon-name-part>
                        <object-id xmlns:xlink="http://www.w3.org/1999/xlink" xlink:type="simple">http://species-id.net/wiki/Geotrigona_subgrisea</object-id>
                        </tp:taxon-name><tp:taxon-authority>(Cockerell)</tp:taxon-authority><tp:nomenclature-citation-list><tp:nomenclature-citation><tp:taxon-name>Trigona subgrisea</tp:taxon-name><comment> Cockerell, 1920: 465 [♀]</comment></tp:nomenclature-citation></tp:nomenclature-citation-list></tp:nomenclature><tp:treatment-sec sec-type="New record"><title>New record.</title><p>Colombia: 1♀, Huila, San Agustín, Hostal Huaka-Yo, <named-content xmlns:xlink="http://www.w3.org/1999/xlink" content-type="dwc:verbatimCoordinates" xlink:type="simple">1°53.311'N, 76°17.812W</named-content>, 1748 m; Dec 29, 2011; V.H. Gonzalez (SEMC).</p></tp:treatment-sec><tp:treatment-sec sec-type="Comments"><title>Comments.</title><p> This species is known from Brazil (Roraima) and Colombia (Departaments of Boyacá, Cundinamarca, Putumayo, and Tolima). <xref ref-type="bibr" rid="B1">Camargo and Moure (1996)</xref> examined a single female specimen from Tolima, which had a low carina on the vertex, in comparison to the Brazilian specimens; they suspected of a differentiated population of this species in Colombia. <xref ref-type="bibr" rid="B9">Gonzalez and Sepúlveda (2007)</xref> expanded the distribution range in Colombia, noting that all records came from the Andean region (as in this new record) as well as minor differences in the wing color, namely the forewing dusky apically. It is likely that the Colombian specimens are actually a distinct species given these subtle differences but more importantly their allopatric distribution; however, more records as well as the study of males of both species are necessary to test this hypothesis.</p></tp:treatment-sec><ref-list><ref id="B1"><mixed-citation xmlns:xlink="http://www.w3.org/1999/xlink" xlink:type="simple"><person-group><name name-style="western"><surname>Camargo</surname><given-names>JMF</given-names></name><name name-style="western"><surname>Moure</surname><given-names>JS</given-names></name></person-group> (<year>1996</year>)<article-title> Meliponini Neotropicais: O gênero <italic>Geotrigona</italic> Moure, 1943 (Apinae, Apidae, Hymenoptera), com especial referencia à filogenia e biogeografia.</article-title><source>Arquivos de Zoologia </source><volume>33</volume> (<issue>3</issue>): <fpage>95</fpage>-<lpage>161</lpage>.</mixed-citation></ref><ref id="B9"><mixed-citation xmlns:xlink="http://www.w3.org/1999/xlink" xlink:type="simple"><person-group><name name-style="western"><surname>Gonzalez</surname><given-names>VH</given-names></name><name name-style="western"><surname>Sepúlveda</surname><given-names>PA</given-names></name></person-group> (<year>2007</year>)<source> Una especie nueva de <italic>Geotrigona</italic> (Hymenoptera: Apidae, Meliponini), con comentarios sobre el género en Colombia. Acta Biológica Colombiana 12(Supplement): 103–108.</source></mixed-citation></ref></ref-list></tp:taxon-treatment>
